# Supplementary material for: Abiotic Stresses Downregulate Key Genes Involved in Nitrogen Uptake and Assimilation in Brassica juncea L
Source: PLoS One. 2015 Nov 25;10(11):e0143645. doi: 10.1371/journal.pone.0143645 (PMC4659633; doi:10.1371/journal.pone.0143645)
Supplement: S1 File — (XLSX) [file pone.0143645.s003.xlsx]

## Sheet: Sheet1
S1 File. List of primers used for amplification of genes.
Gene name	Primer sequence (5'-3')
BjNRT1.1Fw	AYMAAAGAAACCAAGAGCTC
BjNRT1.1Rev	TCATCATCTCATCAATGACCCAT
BjNRT1.2Fw	ATTAAAACCTCTATTTTTACTT
BjNRT1.2Rev	CAAGTTAATTAAATATCATATAATCAC
BjNRT1.3Fw	ATCTCTCTTCACATGCCCAT
BjNRT1.3Rev	AAACTACATGTAGAAATGCT
BjNRT1.4Fw	GGCAGTCTCCTCTGCATC
BjNRT1.4Rev	ATTCTCTTTTCACTTGATG
BjNRT1.5Fw	CTTKCTTTCTGCTTCTTCCTT
BjNRT1.5Rev	AGTCTTTTTCGTCGAAAAGA
BjNRT1.7Fw	CTTGCATATTACATCCAAAAAA
BjNRT1.7Rev	AGTTCTTGTATATTACATAAT
BjNRT1.8Fw	CCTGTATTTGTCTCTTCTTTGA
BjNRT1.8Rev	CCAAAAGAAAACCACAAGACCAA
BjNRT2.1Fw	GGCTTCACCTATTGTCCCAA
BjNRT2.1Rev	CACAACAAATAACGTCCAGCA
BjNRT2.7Fw	RASWGTMATGGAGCCATCTCA
BjNRT2.7Rev	TTTTTTTTTTTTGTAAAACATACA
BjNR1FW	AAACTGAGGGGAAAAAACAAAG
BjNR1Rev	TGTGATTTTATATTCCATATTATA
BjNR2Fw	AAAAAAAAAATAGCTTCT
BjNR2Rev	TATATAAATCTT AACAAATTCTT
BjNiR1Fw	CCTCCATCCACCATGACTTCTTCT
BjNi1R1Rev	AATCAATCTTCATTCTCTTCTCTCA
BjAMT1.1Fw	AAAACACTTTCGTCCTCTTCC
BjAMT1.1Rev	AGGAAAACATAATTA ACAGAACAT
BjAMT1.2Fw	AAAATAATACTGTATTACCTTT
BjAMT1.2Rev	TATGATACAAAACGATCAC
BjAMT2Fw	ATTGACTATAAAACATCTGAAA
BjAMT2Rev	TGCACAAGATCATTTTAACTAC
BjGS1.1Fw	TGCACCCTCTTATTCTATAAGTA
BjGS1.1Rev	TTTTTTAACCAAACCACACTT
BjGS1.2Fw	CTCATTATCTCTGTTTTTTTTCC
BjGS1.2Rev	CTTTAATTTTCACATTAAGAATC
BjGS2Fw	CTATCTCTTTGGCAAAAGCCA
BjGS2Rev	TTCTTAGATAGACCAAATGTCT
BjFd-GOGATFw	TCCTTACAATGGCGATGAAATCTC
BjFd-GOGATRev	CATTCTTTCAGAATCGTCTCTCC
BjNADH-GOGATFw	AAAAAAATGTCGGCAGCTTCTTCGT
BjNADH-GOGATRev	CTAGTGTCGGTGCTTCATCTCGTT
BjGDH1Fw	AAATAGAGACATGAATGCTTTAGCA
BjGDH1Rev	ACGGTAGCACGAGCCACACGGTTAA
BjGDH2Fw	ATCACTCCTTTCTTCGACAGAA
BjGDH2Rev	CCTTCCTCCTCCCATCAACTAT
BjASN1Fw	CGACGATTCTCAGGCCAAG
BjASN1Rev	AAACACTTAAACCCATTAGAAC
BjASN2Fw	CAGATAGAGAGAAGCTCCA
BjASN2Rev	TTCCGGATTCATCAATTACTTT
BjASN3Fw	AGAAGCCGTTGTGTTCTGT
BjASN3Rev	ATACTGAACTGAAACAAATC
BjASN4Fw	CCAAAACTACCAACTTGTG
BjASN4Rev	TCTAGGGATGAATATGAGAGC
