# Supplementary material for: Abiotic Stresses Downregulate Key Genes Involved in Nitrogen Uptake and Assimilation in Brassica juncea L
Source: PLoS One. 2015 Nov 25;10(11):e0143645. doi: 10.1371/journal.pone.0143645 (PMC4659633; doi:10.1371/journal.pone.0143645)
Supplement: S2 File — (XLSX) [file pone.0143645.s004.xlsx]

## Sheet: Sheet1
S2 File. List of primers used for qRT-PCR analysis and their amplicon size.
Gene name	Primer sequence (5'-3')	Size of amplicon (bp)
BjNRT1.1rtFw	CTTCCTCGGAACTTCGTTCATG
BjNRT1.1rtRev	TTGGATAGCGGCGAATATAGC	100
BjNRT1.2rtFw	ATCTGGCGAATGCAAGTAACCT
BjNRT1.2rtRev	GCTGTGCCCATGAAGTTGGT	100
BjNRT1.3rtFw	CAAGCCATGTTTATGGAGCGTAA
BjNRT1.3rtRev	TAAGGGAAGTGAAGAGGAGAATGGT	100
BjNRT1.4rtFw	GCGATGCCATCTAGGGTTTG
BjNRT1.4rtRev	CCGAGGGCTTGAGAATCGA	100
BjNRT1.5rtFw	AGACCAAGAGGTTGCGGAGAT
BjNRT1.5rtRev	TCCCCAATGCGATCAAGTAGA	100
BjNRT1.7rtFw	TCGGCGCGTTTATCTCAGA
BjNRT1.7rtRev	GGTGGCGAATGAGGCAAA	68
BjNRT1.8rtFw	AATGCAGAAGCTGCCAATAGTG
BjNRT1.8rtRev	TGTAGCGTCCCCAATAAGAGTCA	100
BjNRT2.1rtFw	AAGAACATGCTTCCCCACTGA
BjNRT2.1rtRev	TCACAACCGAACAAGGGCTAA	100
BjNRT2.7rtFw	TCCTAGCGCTTCTGTACGGTTAC
BjNRT2.7rtRev	GCCTCTAGATTCACGCCGAAT	100
BjNR1rtFW	TCCGGCGAAGTTCACCAT
BjNR1rtRev	CGGCGCATACGAGAGTCA	77
BjNR2rtFw	GTTTACTTCAAGAACGTCCATCCA
BjNR2rtRev	CGGTAGCGAGTCCAAATGCT	72
BjNiRrtFw	CCAAAAGATGCGAAGAGGCTAT
BjNiRrtRev	CTTTGCAGAGTGGAAGAACATCA	72
BjAMT1.1rtFw	CAAACGGCTTCATCGGAAAA
BjAMT1.1rtRev	GCGATAGCAAAAGCCCATTG	68
BjAMT1.2rtFw	CCACAGCTTTTTCGCCTTGA
BjAMT1.2rtRev	GATTCCCGCTGCGGCTATA	70
BjAMT2rtFw	CAGTTCCATGGGCCTCTATGA
BjAMT2rtRev	CCGGCTACTGCGTGTGTGTA	62
BjGS1.1rtFw	GCCTCTTGGTTGGCCTATTG
BjGS1.1rtRev	AGCATCAACGATGTCTCTACCAAA	100
BjGS1.2rtFw	ATCGCTCACTGGTCCTGGAA
BjGS1.2rtRev	CGACTCCACCAAGCAAATCA	100
BjGS2rtFw	CACATCAAATCCTCCTTCCTCTCT
BjGS2rtRev	AACACTTGATCCCAAACCCATAGA	100
BjFd-GOGATrtFw	GCCTTGCGCGAACTCAA
BjFd-GOGATrtRev	GGACGGTCTCTACAGCCAGATATG	126
BjNADH-GOGATrtFw	GCCTTGCGCGAACTCAA
BjNADH-GOGATrtRev	CCAGATATGGGCAGATAGCATCT	111
BjGDH1rtFw	AACCCCTGGATGACAAAACG
BjGDH1rtRev	GAGACGCGGCTACAGGAAGA	100
BjGDH2rtFw	CCTGAAGGCATCGACATCAA
BjGDH2rtRev	GCAGCTCCTCAGAGTCCATAGC	100
BjASN1rtFw	TACTTGGCCCATCAACGTCTT
BjASN1rtRev	TCTCTCCGTTCACCGTGACA	100
BjASN2rtFw	TACCACCTCCTAAGCCCTCCTT
BjASN2rtRev	GCAATGCTTTTGAGCAGGC	100
BjASN3rtFw	CCGCCACCATCCATCAAC
BjASN3rtRev	TCATCAAACTCTCTCGCAGATTG	100
BjASN4rtFw	CGCCTCACTGATTCCTTTAGAAC
BjASN4rtRev	CGTCGCTTAGCAAAATTCAAGA	100
BjUBQ9rtFw:	GAAGACATGTTCCATTGGCA
BjUBQ9rtRev	ACACCTTAGTCCTAAAAGCCA	160
