# Supplementary material for: Abiotic Stresses Downregulate Key Genes Involved in Nitrogen Uptake and Assimilation in Brassica juncea L
Source: PLoS One. 2015 Nov 25;10(11):e0143645. doi: 10.1371/journal.pone.0143645 (PMC4659633; doi:10.1371/journal.pone.0143645)
Supplement: S3 File — (XLSX) [file pone.0143645.s005.xlsx]

## Sheet: Sheet1
S3 File. Percent sequence identity among homologs of Brassica juncea proteins
Low Affinity Nitrate Transporters (NRT1)	Query id	Subject id	%Identity	E-value		score
	BjNRT1.1	BNRT1.4	53.91	0		571
	BjNRT1.1	BjNRT1.3	47.66	0		526
	BjNRT1.1	BjNRT1.2	37.98	8e-121		364
	BjNRT1.1	BjNRT1.8	37.43	1e-118		359
	BjNRT1.1	BjNRT1.5	36.19	3e-116		354
	BjNRT1.1	BjNRT1.7	32.03	2e-91		289
	BjNRT1.2	BjNRT1.1	37.91	1e-122		369
	BjNRT1.2	BjNRT1.3	37.83	8e-118		357
	BjNRT1.2	BNRT1.4	37.59	5e-116		352
	BjNRT1.2	BjNRT1.8	31.92	2e-95		298
	BjNRT1.2	BjNRT1.5	30.1	6e-87		276
	BjNRT1.2	BjNRT1.7	32.45	5e-83		266
	BjNRT1.3	BjNRT1.1	47.83	0		529
	BjNRT1.3	BNRT1.4	51.31	0		526
	BjNRT1.3	BjNRT1.2	37.83	9e-120		362
	BjNRT1.3	BjNRT1.8	36.28	2e-112		343
	BjNRT1.3	BjNRT1.5	35.93	3e-112		343
	BjNRT1.3	BjNRT1.7	34.28	7e-103		319
	BNRT1.4	BjNRT1.1	53.91	0		597
	BNRT1.4	BjNRT1.3	51.31	0		544
	BNRT1.4	BjNRT1.8	38.02	1e-131		392
	BNRT1.4	BjNRT1.5	37.57	3e-131		392
	BNRT1.4	BjNRT1.2	37.59	3e-120		362
	BNRT1.4	BjNRT1.7	35.99	9e-111		339
	BjNRT1.5	BjNRT1.8	67.53	0		801
	BjNRT1.5	BNRT1.4	37.57	1e-124		375
	BjNRT1.5	BjNRT1.1	35.13	7e-114		347
	BjNRT1.5	BjNRT1.3	35.41	5e-111		340
	BjNRT1.5	BjNRT1.6	35.21	1e-102		319
	BjNRT1.5	BjNRT1.2	30.43	1e-84		270
	BjNRT1.7	BjNRT1.8	35.33	3e-113		346
	BjNRT1.7	BNRT1.4	35.99	2e-110		338
	BjNRT1.7	BjNRT1.5	35.66	9e-108		332
	BjNRT1.7	BjNRT1.3	34.28	4e-106		327
	BjNRT1.7	BjNRT1.1	32.03	8e-97		303
	BjNRT1.7	BjNRT1.2	32.11	3e-89		283
	BjNRT1.8	BjNRT1.5	68.3	0		796
	BjNRT1.8	BNRT1.4	38.1	2e-123		371
	BjNRT1.8	BjNRT1.1	37.43	7e-113		344
	BjNRT1.8	BjNRT1.3	35.86	5e-106		326
	BjNRT1.8	BjNRT1.7	35.38	2e-105		325
	BjNRT1.8	BjNRT1.2	31.92	1e-89		282
High affinity Nitrate transporters (NRT2)	BjNRT2.1	BjNRT2.7	46	1e-135		392
Ammonium transporters (AMT)	BjAMT1.1	BjAMT1.2	94	0		706
Nitrate Reductase (NR)	BjNR1	BjNR2	91	0		1735
Glutamine Synthetase (GS)	BjGS1.1	BjGS1.3	86.12	0		654
Glutamate Synthase (GOGAT)	BjFd-GOGAT	BjNADH-GOGAT	44	0		1199
Glutamate Dehydrogenase (GDH)	BjGDH1	BjGDH2	76	4e-138		387
Asparagine Synthetase (ASN)	BjASN1	BjASN2	77.8	0		749
	BjASN1	BjASN3	76	0		734
	BjASN2	BjASN3	90.79	0		863
	BjASN2	BjASN1	77.8	0		749
	BjASN3	BjASN2	90.79	0		863
	BjASN3	BjASN1	76	0		734
